# Supplementary material for: A Systematic Review and Meta-Analysis on the Presence of Escherichia coli O157:H7 in Africa from a One Health Perspective
Source: Microorganisms. 2025 Apr 14;13(4):902. doi: 10.3390/microorganisms13040902 (PMC12029247; doi:10.3390/microorganisms13040902)
Supplement: Supplementary file 1 [file microorganisms-13-00902-s001.zip]

Archive with 2 entries (2 files):
- Supplementary Table S1.pdf
- Supplementary Table S2-S3.pdf
